# Supplementary material for: ColXV Aggravates Adipocyte Apoptosis by Facilitating Abnormal Extracellular Matrix Remodeling in Mice
Source: Int J Mol Sci. 2020 Jan 31;21(3):959. doi: 10.3390/ijms21030959 (PMC7037489; doi:10.3390/ijms21030959)
Supplement: Supplementary file 1 [file ijms-21-00959-s001.zip]

Archive with 10 entries (8 files):
- Supplementary pictures/
- Supplementary pictures/Figure S1.tif
- Supplementary pictures/Figure S2.tif
- Supplementary videos/
- Supplementary videos/Contents.pdf
- Supplementary videos/Supplementary figures.docx
- Supplementary videos/Supplementary video 1.avi
- Supplementary videos/Supplementary video 2.avi
- Supplementary videos/Supplementary video 3.avi
- Supplementary videos/Supplementary video 4.avi
